# Supplementary material for: Co-Radiation of Leptospira and Tenrecidae (Afrotheria) on Madagascar
Source: Trop Med Infect Dis. 2022 Aug 18;7(8):193. doi: 10.3390/tropicalmed7080193 (PMC9415048; doi:10.3390/tropicalmed7080193)
Supplement: Supplementary file 1 [file tropicalmed-07-00193-s001.zip]

Archive with 1 entries (1 files):
- tropicalmed-1801947-supplementary.xlsx
